# Supplementary material for: Genome-wide association analysis of metabolic syndrome quantitative traits in the GENNID multiethnic family study
Source: Diabetol Metab Syndr. 2021 Jun 1;13:59. doi: 10.1186/s13098-021-00670-3 (PMC8170963; doi:10.1186/s13098-021-00670-3)
Supplement: Supplementary file 1 — Additional file 1. Table S1: Suggestive MetS association results (5 × 10−8 < p < 10−6) by ethnic group. Summary Table of suggestive results. [file 13098_2021_670_MOESM1_ESM.xlsx]

## Sheet: Sheet1
Additional file 1: Suggestive MetS association results (5x10-8<p<10-6) by ethnic group
Ethnic Groupa	CHR	BP (hg19)	traitb	rsid	A1	A2	A1 Freq in studyc	A1 Freq in AFRd	A1 Freq in AMRd	A1 Freq in EASd	A1 Freq in NFEd	gene	Functional Info	I2 e	beta	SE	P
AA	1	22658301	log_tg	rs12128312	A	G	0.04	0.0221	0.2193	0.2448	0.1072	WNT4-ZBTB40	intergenic	72.1	0.62	0.13	7e-07
AA	1	31353291	sysavg	rs149802540	C	T	0.02	0.0228	0.0024	0	0	SDC3	intronic		-1.34	0.27	6.8e-07
AA	1	36372420	glucavg	rs561975502	C	A	0.01	0.023	0.0012	0	0	AGO1	intronic		1.86	0.38	8.6e-07
AA	1	147263622	log_tg	rs148254585	G	A	0.02	0.0145	0.0047	0.0173	0.0048	GJA5-GJA8	intergenic	63.4	1.02	0.2	2.6e-07
AA	1	147264010	log_tg	rs138087311	C	T	0.02	0.0142	0.0047	0.0173	0.0048	GJA5-GJA8	intergenic	63.4	1.02	0.2	2.6e-07
AA	1	147264887	log_tg	rs77779742	A	G	0.02	0.0145	0.0047	0.0173	0.0048	GJA5-GJA8	intergenic	63.4	1.02	0.2	2.6e-07
AA	1	194994725	log_hdl	rs78544923	G	A	0.02	0.0225	0.0035	0.0006	0	CDC73-KCNT2	intergenic		-0.38	0.08	9.7e-07
AA	1	245541894	log_insavg	rs6673033	G	A	0.18	0.187	0.0118	0	0.0006	KIF26B	intronic		-0.45	0.09	7e-07
AA	1	245558056	log_insavg	rs113262932	A	G	0.15	0.1539	0.0104	0	0.0008	KIF26B	intronic		-0.48	0.1	8.9e-07
AA	2	59300642	glucavg	rs74709559	G	A	0.01	0.0134	0	0	0	FLJ30838-Mir_548	intergenic		1.67	0.31	1.1e-07
AA	2	100658744	log_tg	rs72966461	T	C	0.01	0.0224	0.0012	0	0	AFF3	intronic		1.65	0.33	5e-07
AA	2	131538518	log_insavg	rs6739185	A	G	0.03	0.0238	0.0012	0	0	AMER3-AX746725	intergenic		1.13	0.22	1.7e-07
AA	3	8815423	log_tg	rs62243377	C	G	0.01	0.0154	0.1521	0.3068	0.0416	Mir_548-RAD18	intergenic	83.7	1.47	0.29	4.5e-07
AA	3	8816940	log_tg	rs2270464	G	A	0.01	0.0257	0.1371	0.2336	0.0362	Mir_548-RAD18	intergenic	82.6	1.47	0.29	4.5e-07
AA	3	8828045	log_tg	rs62243379	C	T	0.01	0.028	0.1418	0.223	0.0353	Mir_548-RAD18	intergenic	81.3	1.27	0.26	9.9e-07
AA	3	112535719	log_hdl	rs11918738	A	G	0.22	0.177	0.2134	0.1184	0.1113	CD200R1L	intronic	73.3	-0.14	0.03	5.8e-07
AA	3	116096881	log_tg	rs72950184	C	A	0.01	0.0117	0.0024	0	0	LSAMP	intronic		1.15	0.24	9.7e-07
AA	3	116122559	log_tg	rs72951919	T	C	0.01	0.0087	0.0024	0	0	LSAMP	intronic		1.15	0.24	9.7e-07
AA	3	182705104	log_insavg	rs141790550	T	C	0.05	0.0652	0.0024	0	0.0002	DCUN1D1-MCCC1	intergenic		-0.8	0.16	7.9e-07
AA	4	31034352	log_tg	rs75701382	G	A	0.02	0.012	0.0025	0	0	PCDH7	intronic		1.03	0.2	4.4e-07
AA	5	108814211	log_tg	rs114536492	T	C	0.02	0.0076	0.0265	0.0006	0.0479	PJA2-MAN2A1	intergenic	73.5	1	0.18	5.6e-08
AA	5	108964393	log_tg	rs116687622	G	A	0.01	0.0054	0.0283	0.0109	0.0377	PJA2-MAN2A1	intergenic	67	1.24	0.25	8.8e-07
AA	5	108970518	log_tg	rs146746145	G	A	0.02	0.0076	0.0248	0	0.0454	PJA2-MAN2A1	intergenic	67.1	1.13	0.22	2.9e-07
AA	6	1695913	glucavg	rs77997740	C	T	0.01	0.0358	0.0024	0	6.49e-05	GMDS	intronic		-1.61	0.31	2.6e-07
AA	6	44075579	log_tg	rs56043653	A	T	0.01	0.0133	0.0574	0	0.0785	AK024736-MRPL14	intergenic	74.4	1.22	0.25	9.3e-07
AA	7	18447640	glucavg	rs11486742	G	A	0.04	0.0336	0.0035	0	0.0001	HDAC9	intronic		0.86	0.17	4.1e-07
AA	7	18453188	glucavg	rs114741417	T	C	0.05	0.0357	0.0047	0.0006	0.0004	HDAC9	intronic		0.85	0.17	3.3e-07
AA	7	18471036	glucavg	rs115389711	T	C	0.05	0.0337	0.0035	0	0.0003	HDAC9	intronic		0.85	0.17	3.3e-07
AA	7	18471461	glucavg	rs112311085	T	C	0.05	0.051	0.0059	0.0013	0.0006	HDAC9	intronic		0.85	0.17	3.3e-07
AA	7	18471477	glucavg	rs116178373	G	A	0.05	0.0529	0.0059	0	0.0004	HDAC9	intronic		0.85	0.17	3.3e-07
AA	7	30975050	log_tg	rs76529322	T	C	0.03	0.0663	0.0047	0	6.5e-05	AQP1-GHRHR	intergenic		0.73	0.15	7.9e-07
AA	7	63350190	log_tg	rs111419219	A	C	0.05	0.0337	0.1863	0.1602	0.0507	DQ599799-BC042811	intergenic	75.5	0.63	0.13	9.5e-07
AA	7	63353286	log_tg	rs73123053	T	C	0.05	0.0334	0.186	0.1577	0.0509	DQ599799-BC042811	intergenic	75.5	0.63	0.13	9.5e-07
AA	7	63371000	log_tg	rs79623205	C	T	0.04	0.0222	0.0696	0	0.0398	BC042811	ncRNA_intronic	83.1	0.73	0.14	3.1e-07
AA	7	63376620	log_tg	rs116563876	T	A	0.04	0.0223	0.0696	0	0.0399	BC042811	ncRNA_intronic	83.4	0.73	0.14	3.1e-07
AA	7	146374328	log_waist	rs1389783	G	A	0.46	0.4019	0.4586	0.6166	0.7999	CNTNAP2	intronic	76.2	-0.07	0.01	5.7e-07
AA	7	149514822	log_tg	rs141999995	T	A	0.01	0.0206	0.0012	0	0.0003	SSPO	synonymous-SNV		1.25	0.24	2.9e-07
AA	7	149539494	log_tg	rs139243855	C	T	0.01	0.0255	0.0012	0	0.0004	ZNF862	intronic	87.1	1.4	0.27	1.8e-07
AA	8	59492464	log_insavg	rs147693472	T	C	0.02	0.0218	0.0047	0	6.49e-05	SDCBP	intronic		-1.34	0.27	9.9e-07
AA	8	143282930	weight	rs77697110	A	G	0.02	0.0141	0	0	0	LINC00051	ncRNA_intronic		-1.28	0.26	7.1e-07
AA	8	143283221	weight	rs182933563	T	C	0.02	0.0137	0	0	0	LINC00051	ncRNA_intronic		-1.28	0.26	7.1e-07
AA	8	143287646	weight	rs150813590	T	C	0.03	0.0308	0	0	0	LINC00051	ncRNA_intronic		-1.07	0.21	6.8e-07
AA	9	8695095	log_tg	rs147513759	C	T	0.01	0.013	0	0	6.48e-05	PTPRD	intronic		1.37	0.26	1.4e-07
AA	9	71581807	glucavg	rs12344543	T	A	0.07	0.0569	0.0083	0.0167	0.001	AK057188	ncRNA_intronic		-0.7	0.14	8.8e-07
AA	10	5664086	log_insavg	rs55813016	A	G	0.03	0.0405	0	0	6.49e-05	CALML3-ASB13	intergenic		-1.12	0.22	3.2e-07
AA	10	10378013	log_tg	rs7922453	T	G	0.01	0.0024	0.0083	0	0.0127	BC032914-SFTA1P	intergenic		1.76	0.33	1.2e-07
AA	10	134224424	log_tg	rs116102213	G	C	0.05	0.0724	0.0059	0	0.0004	PWWP2B	intronic		0.56	0.11	7.5e-07
AA	11	17461543	weight	rs2237979	C	T	0.45	0.4359	0.3842	0.3046	0.3392	ABCC8	intronic	81.5	-0.41	0.08	8.6e-07
AA	11	45226523	glucavg	rs77489332	A	G	0.01	0.0075	0.1439	0.1303	0.0164	PRDM11	intronic	81.4	1.63	0.33	6.7e-07
AA	11	89224718	log_tg	rs2289123	T	G	0.31	0.2838	0.6678	0.5369	0.7732	NOX4	intronic	80.1	0.3	0.06	3.3e-07
AA	12	63188684	log_hdl	rs11174653	A	G	0.06	0.0901	0.0047	0	0.0003	PPM1H	intronic		0.25	0.05	3.3e-07
AA	12	63189492	log_hdl	rs12296629	A	G	0.05	0.0801	0.0047	0	0.0004	PPM1H	intronic		0.27	0.05	2.1e-07
AA	12	63192436	log_hdl	rs7300333	G	A	0.06	0.0901	0.0047	0	0.0002	PPM1H	intronic		0.25	0.05	3.3e-07
AA	12	63199373	log_hdl	rs75237070	T	C	0.05	0.0704	0.0036	0	0.0002	PPM1H	intronic		0.26	0.05	9.1e-07
AA	12	107730079	log_tg	rs79492033	C	T	0.04	0.0345	0.0035	0	0	BTBD11	intronic		0.79	0.15	1.4e-07
AA	12	107735056	log_tg	rs114580626	G	C	0.04	0.0337	0.0035	0	0	BTBD11	intronic		0.79	0.15	1.4e-07
AA	12	107735405	log_tg	rs75570588	C	T	0.04	0.0335	0.0035	0	0	BTBD11	intronic		0.79	0.15	1.4e-07
AA	12	107735986	log_tg	rs115189119	G	A	0.03	0.0346	0.0035	0	0	BTBD11	intronic		0.79	0.15	2.6e-07
AA	12	107736141	log_tg	rs114040638	T	G	0.03	0.0336	0.0035	0	0	BTBD11	intronic		0.79	0.15	2.6e-07
AA	12	107739420	log_tg	rs78722463	C	A	0.03	0.034	0.0035	0	0	BTBD11	intronic		0.79	0.15	2.6e-07
AA	12	107744135	log_tg	rs142551805	A	G	0.04	0.0337	0.0035	0	0	BTBD11	intronic		0.77	0.14	1.1e-07
AA	12	107757350	log_tg	rs79823983	G	T	0.05	0.0322	0.0024	0	0	BTBD11	intronic		0.7	0.13	1.2e-07
AA	12	114261237	log_waist	rs2059598	C	A	0.31	0.2815	0.247	0.2805	0.2015	RBM19	intronic	72.1	0.08	0.02	4.5e-07
AA	12	127080015	glucavg	rs181261294	T	C	0.01	0.0121	0.0024	0	6.48e-05	LOC100128554-LINC00944	intergenic		-1.7	0.35	9.1e-07
AA	12	127080873	glucavg	rs11058742	G	T	0.06	0.0647	0.0083	0.0637	0.0005	LOC100128554-LINC00944	intergenic	80.6	-0.73	0.15	9.5e-07
AA	13	101797843	log_insavg	rs116123555	C	T	0.01	0.0201	0	0.0006	0.0001	NALCN	intronic		2.25	0.44	3e-07
AA	14	86387888	glucavg	rs143309580	T	C	0.02	0.0221	0.0012	0	0.0001	FLRT2-LOC283585	intergenic		-1.39	0.28	5.5e-07
AA	14	86577772	glucavg	rs149008976	A	G	0.02	0.0183	0.0012	0.0006	0.0001	FLRT2-LOC283585	intergenic		-1.39	0.28	5.5e-07
AA	15	36058879	glucavg	rs117371467	C	G	0.01	0.0044	0.0154	0	0.0257	DPH6-AS1	ncRNA_intronic	84.4	2.27	0.45	4.8e-07
AA	15	36066927	glucavg	rs142459605	T	C	0.01	0.0045	0.0153	0	0.026	DPH6-AS1	ncRNA_intronic	84.4	2.27	0.45	4.8e-07
AA	15	36089973	glucavg	rs140431251	C	T	0.01	0.003	0.0106	0	0.0172	DPH6-AS1	ncRNA_intronic	82.5	2.27	0.45	4.8e-07
AA	15	36126480	glucavg	rs117330746	C	T	0.01	0.0045	0.0165	0	0.0272	DPH6-AS1	ncRNA_intronic	79.3	2.27	0.45	4.8e-07
AA	15	36134415	glucavg	rs117694380	A	G	0.01	0.003	0.0142	0	0.0189	DPH6-AS1	ncRNA_intronic	74.6	2.27	0.45	4.8e-07
AA	15	36136579	glucavg	rs74609861	G	C	0.01	0.0049	0.0165	0	0.028	DPH6-AS1	ncRNA_intronic	78.2	2.27	0.45	4.8e-07
AA	15	37322449	glucavg	rs149547136	T	C	0.01	0.0028	0.0165	0	0.0154	MEIS2	intronic		2.27	0.45	4.8e-07
AA	16	5957971	log_tg	rs549237563	G	C	0.01	0.0072	0	0	0	BC108660-RBFOX1	intergenic		1.63	0.31	2.1e-07
AA	16	5969306	log_tg	rs148212369	G	C	0.01	0.0076	0	0	0	BC108660-RBFOX1	intergenic		1.24	0.25	9.8e-07
AA	16	11562798	log_tg	rs551107164	G	A	0.01	0.011	0	0	0.0001	AK126539	ncRNA_intronic		1.41	0.26	7.6e-08
AA	16	76279366	weight	rs59488296	A	G	0.11	0.1277	0.0107	0.0006	0.0005	TERF2IP-CNTNAP4	intergenic		-0.66	0.13	3.9e-07
AA	16	76279669	weight	rs60769825	C	T	0.11	0.1271	0.0096	0	0.0005	TERF2IP-CNTNAP4	intergenic		-0.66	0.13	3.9e-07
AA	16	76282984	weight	rs76112945	T	A	0.1	0.1008	0.0071	0	0.0003	TERF2IP-CNTNAP4	intergenic		-0.73	0.14	8.1e-08
AA	16	78731833	log_tg	rs78637841	G	C	0	0.0032	0.0094	0	0.0199	WWOX	intronic	85	2.06	0.4	3.5e-07
AA	17	78177927	glucavg	rs112150209	G	A	0.01	0.0081	0	0	0	CARD14	intronic		-1.7	0.35	8.9e-07
AA	19	1647695	log_tg	rs59778223	A	G	0.03	0.0252	0.0012	0	0	TCF3	intronic		0.75	0.15	7.8e-07
AA	19	31347834	log_hdl	rs62104002	A	G	0.1	0.101	0.1434	0.0141	0.2931	ZNF536-BC040412	intergenic	73.5	-0.2	0.04	3.5e-07
AA	19	38039675	log_tg	rs11665759	G	C	0.05	0.0749	0.1513	0.1189	0.2041	ZNF571-AS1	upstream	74.7	0.63	0.12	1.6e-07
AA	19	38040879	log_tg	rs73031322	A	C	0.06	0.0906	0.1525	0.1271	0.2039	ZNF571-AS1	ncRNA_intronic	74.3	0.57	0.11	2e-07
AA	19	38043022	log_tg	rs73031326	T	G	0.06	0.0907	0.1521	0.1277	0.2046	ZNF571-AS1	ncRNA_intronic	74.3	0.57	0.11	2e-07
AA	19	38046331	log_tg	rs111694872	C	T	0.06	0.0904	0.1533	0.1279	0.2046	ZNF571-AS1	ncRNA_intronic	74.3	0.57	0.11	2e-07
AA	19	38062195	log_tg	rs2045911	A	G	0.06	0.0907	0.1521	0.1269	0.2045	ZNF571-AS1	ncRNA_intronic	74.3	0.57	0.11	2e-07
AA	19	38073146	log_tg	rs73033117	T	C	0.05	0.0756	0.1509	0.1263	0.204	ZNF571-AS1	ncRNA_intronic	74.7	0.63	0.12	1.6e-07
AA	19	38074152	log_tg	rs11083427	T	G	0.06	0.0902	0.1521	0.1269	0.2046	ZNF571-AS1	ncRNA_intronic	74.3	0.57	0.11	2e-07
AA	19	38080535	log_tg	rs73033129	T	G	0.06	0.091	0.1532	0.1269	0.2039	ZNF540-ZNF571	intronic	74.3	0.57	0.11	2e-07
AA	19	38082385	log_tg	rs12162238	T	A	0.06	0.0908	0.1528	0.126	0.2044	ZNF540-ZNF571	intronic	74.3	0.57	0.11	2e-07
AA	19	38083967	log_tg	rs11083428	C	A	0.06	0.091	0.1521	0.1268	0.2041	ZNF540-ZNF571	intronic	74.3	0.57	0.11	2e-07
AA	19	38091685	log_tg	rs73033139	C	A	0.05	0.0759	0.1517	0.1266	0.2042	ZNF540	intronic	71.2	0.61	0.12	8.1e-07
AA	19	38097313	log_tg	rs73033145	G	T	0.06	0.0908	0.1521	0.1234	0.2045	ZNF540	intronic	71.1	0.54	0.11	8.9e-07
AA	22	35713787	log_tg	rs150310295	T	C	0.02	0.0082	0	0	0.0001	TOM1	intronic		1.04	0.21	4.3e-07
EA	2	27598097	log_tg	rs4665972	T	C	0.4	0.0846	0.3042	0.4955	0.4021	SNX17	intronic	50.7	0.26	0.05	7.8e-08
EA	2	27730940	log_tg	rs1260326f	T	C	0.4	0.1347	0.3143	0.5006	0.3995	GCKR	nonsynonymous-SNV	53.2	0.25	0.05	1.4e-07
EA	2	55307865	glucavg	rs2968821	C	T	0.42	0.1829	0.355	0.2651	0.4372	RTN4-CLHC1	intergenic	81	0.26	0.05	7.6e-07
EA	2	123052152	log_waist	rs55633686	C	T	0.22	0.1214	0.1899	0.2101	0.219	TSN-7SK	intergenic	61.9	0.06	0.01	7.7e-07
EA	2	123053585	log_waist	rs12612483	C	T	0.22	0.1023	0.1939	0.2686	0.2263	TSN-7SK	intergenic	64.8	0.06	0.01	8.9e-07
EA	2	123053794	log_waist	rs1919923	A	G	0.22	0.1016	0.1939	0.2681	0.2234	TSN-7SK	intergenic	64.7	0.06	0.01	9.3e-07
EA	2	123054822	log_waist	rs56102972	A	G	0.22	0.1015	0.1939	0.2671	0.2231	TSN-7SK	intergenic	64.7	0.06	0.01	9.3e-07
EA	2	123054974	log_waist	rs56314306	A	G	0.22	0.071	0.184	0.2109	0.2163	TSN-7SK	intergenic	63.1	0.06	0.01	8e-07
EA	2	123059843	log_waist	rs6719035	A	C	0.22	0.0723	0.184	0.2111	0.2188	TSN-7SK	intergenic	64.3	0.07	0.01	5.4e-07
EA	2	123065521	log_waist	rs1406747	T	C	0.22	0.0716	0.1832	0.2118	0.216	TSN-7SK	intergenic	63.1	0.06	0.01	8e-07
EA	2	123084739	log_waist	rs17454824	A	G	0.22	0.0672	0.1804	0.2091	0.2163	TSN-7SK	intergenic	62.8	0.06	0.01	8e-07
EA	2	123095334	log_waist	rs17454907	T	C	0.22	0.0712	0.184	0.2106	0.2188	TSN-7SK	intergenic	62.1	0.06	0.01	7.7e-07
EA	2	124754047	log_waist	rs112014392	C	A	0.04	0.0078	0.0307	0.0013	0.0684	7SK-AX747402	intergenic	85	0.14	0.03	4.7e-07
EA	2	124755347	log_waist	rs75462564	A	G	0.04	0.0078	0.0309	0.0013	0.0683	7SK-AX747402	intergenic	85	0.14	0.03	4.7e-07
EA	3	149361684	log_tg	rs9836545	C	T	0.02	0.0038	0.0142	0	0.0226	WWTR1	intronic		0.85	0.17	2.9e-07
EA	4	5957121	sysavg	rs6824475	A	G	0.02	0.4001	0.0542	0	0.0191	FLJ46481	ncRNA_intronic	67.6	1.04	0.21	7.9e-07
EA	5	116667516	log_tg	rs114699399	A	G	0.01	0.0015	0.0047	0	0.0071	Mir_633-LOC728342	intergenic		1.01	0.2	5.6e-07
EA	5	116809250	log_tg	rs138142645	G	A	0.02	0.0015	0.0059	0	0.0077	LOC728342	ncRNA_intronic		1.08	0.2	5.9e-08
EA	5	116927875	log_tg	rs143008449	A	T	0.02	0.0016	0.0095	0	0.0086	LOC728342-BC044609	intergenic	85.8	1.08	0.2	5.9e-08
EA	9	78732458	weight	rs149612751	T	C	0.02	0.004	0.0095	0	0.0197	PCSK5	intronic	85.1	1.08	0.22	5.1e-07
EA	9	82633799	glucavg	rs117149428	T	C	0.02	0.0026	0.0118	0	0.0119	DQ573195-DQ591664	intergenic		0.96	0.19	7e-07
EA	9	82637489	glucavg	rs76602376	G	C	0.02	0.0031	0.013	0	0.0158	DQ573195-DQ591664	intergenic		0.96	0.19	7e-07
EA	9	82642431	glucavg	rs75175592	G	T	0.02	0.0025	0.0106	0	0.0109	DQ573195-DQ591664	intergenic		0.96	0.19	7e-07
EA	11	115495297	sysavg	rs186742063g	A	G	0.02	0.0036	0.0071	0	0.0183	CADM1-LINC00900	intergenic	90.9	1.18	0.22	9.9e-08
EA	11	115498992	sysavg	rs147586132	G	A	0.02	0.0247	0.0177	0	0.027	CADM1-LINC00900	intergenic	84.9	1.07	0.21	5.6e-07
EA	11	115524794	sysavg	rs75421106	T	C	0.02	0.0424	0.0189	0	0.0274	CADM1-LINC00900	intergenic	86.7	1.07	0.21	5.6e-07
EA	13	48891414	diasavg	rs7324532	G	A	0.01	0.4735	0.0483	0.1303	0.0168	RB1	intronic	72.3	1.58	0.3	1.6e-07
EA	13	48898593	diasavg	rs7983002	A	T	0.01	0.4725	0.0464	0.1203	0.0166	RB1	intronic	72.4	1.58	0.3	1.6e-07
EA	13	48919064	diasavg	rs3092899	G	A	0.01	0.3376	0.0425	0.1192	0.0169	RB1	intronic	70.4	1.58	0.3	1.6e-07
EA	13	48922730	diasavg	rs4151476	C	T	0.01	0.4405	0.0459	0.1205	0.0172	RB1	intronic	72.2	1.58	0.3	1.6e-07
EA	13	111807632	weight	rs72670024	C	T	0.01	0.0026	0.0165	0	0.0174	ARHGEF7	intronic	86.6	-1.33	0.27	8.5e-07
EA	16	17833000	sysavg	rs140178601	T	C	0.04	0.0073	0.0393	0.0007	0.0381	XYLT1-NPIP	intergenic		0.72	0.15	6.1e-07
EA	16	48869008	glucavg	rs117817143	C	G	0.01	0.0039	0.0094	0	0.0229	U6-CBLN1	intergenic		1.26	0.24	1.1e-07
EA	16	48912236	glucavg	rs117814200	A	C	0.01	0.0042	0.0118	0	0.0236	U6-CBLN1	intergenic		1.07	0.21	5.3e-07
EA	18	48798335	weight	rs7243072	A	G	0.42	0.7296	0.425	0.5123	0.4139	MEX3C-LOC100287225	intergenic	74.8	0.32	0.06	8.1e-07
EA	19	39184669	glucavg	rs34105297	G	C	0.08	0.0514	0.0684	0.0469	0.0601	ACTN4	intronic	77.6	0.48	0.1	6.5e-07
EA	20	36286563	glucavg	rs117884132	A	G	0.01	0.0013	0.0047	0	0.0084	LINC00489-LOC100287792	intergenic		1.35	0.27	5.5e-07
EA	20	36412382	glucavg	rs117832325	A	G	0.01	0.0011	0.0047	0	0.0084	CTNNBL1	intronic		1.16	0.23	3.9e-07
EA	20	36424541	glucavg	rs118106206	G	A	0.01	0.0013	0.0047	0	0.0084	CTNNBL1	intronic		1.16	0.23	3.9e-07
JA	3	88277279	weight	rs6783531	T	A	0.012	0.949	0.9304	0.9423	0.8633	C3orf38-EPHA3	intergenic	0	2.05	0.59	1e-07
JA	3	88281303	weight	rs9874142	G	C	0.012	0.977	0.9328	0.9435	0.8642	C3orf38-EPHA3	intergenic	0	2.05	0.59	1e-07
JA	3	88283531	weight	rs6766902	A	G	0.012	0.9595	0.9328	0.9423	0.8634	C3orf38-EPHA3	intergenic	0	2.05	0.59	1e-07
JA	3	88284443	weight	rs7639732	T	C	0.012	0.9769	0.9328	0.9421	0.8634	C3orf38-EPHA3	intergenic	0	2.05	0.59	1e-07
JA	3	88287719	weight	rs6419870	C	T	0.012	0.9581	0.9328	0.9422	0.8642	C3orf38-EPHA3	intergenic	0	2.05	0.59	1e-07
JA	3	88291045	weight	rs6419871	C	A	0.012	0.9606	0.9338	0.9436	0.8647	C3orf38-EPHA3	intergenic	0	2.05	0.59	1e-07
JA	3	88291921	weight	rs7624964	A	G	0.012	0.9605	0.9325	0.9434	0.8634	C3orf38-EPHA3	intergenic	0	2.05	0.59	1e-07
JA	3	88294138	weight	rs9839585	A	C	0.012	0.9606	0.9328	0.9422	0.8634	C3orf38-EPHA3	intergenic	0	2.05	0.59	1e-07
JA	3	88296327	weight	rs9846207	C	T	0.012	0.9603	0.9328	0.9385	0.8635	C3orf38-EPHA3	intergenic	0	2.05	0.59	1e-07
JA	3	88296807	weight	rs6769326	C	T	0.012	0.908	0.9301	0.9419	0.8642	C3orf38-EPHA3	intergenic	0	2.05	0.59	1e-07
JA	3	169034633	weight	rs185254549	A	G	0.012	0.0001	0	0.025	0	MECOM	intronic		2.05	0.59	1e-07
JA	5	130581195	glucavg	rs6875363	T	C	0.4421	0.9237	0.9175	0.6857	0.7889	LYRM7-CDC42SE2	intergenic	-51.6	-0.54	0.11	1.4e-07
JA	20	42203237	weight	rs916410	T	C	0.3211	0.6513	0.6946	0.733	0.7526	SGK2	intronic	75.3	0.7	0.14	6.9e-07
MA	1	87012309	glucavg	rs113894048	G	A	0.04	0.0116	0.02	0	0.088	CLCA4	upstream	77.9	0.61	0.12	3.9e-07
MA	3	2001175	log_hdl	rs12631510	C	T	0.35	0.0874	0.4375	0.2368	0.2852	CNTN6-CNTN4	intergenic	79.2	-0.1	0.02	9.1e-08
MA	3	2001802	log_hdl	rs1488745	G	T	0.51	0.1639	0.4375	0.6981	0.5664	CNTN6-CNTN4	intergenic	63.7	0.08	0.02	3.2e-07
MA	3	2004251	log_hdl	rs17005939	C	T	0.35	0.0804	0.4186	0.2513	0.2845	CNTN6-CNTN4	intergenic	80.7	-0.1	0.02	8e-08
MA	3	2008523	log_hdl	rs2600033	C	T	0.51	0.2758	0.4517	0.7072	0.6051	CNTN6-CNTN4	intergenic	70.8	0.08	0.02	6.7e-07
MA	3	2028829	log_hdl	rs2634113	A	C	0.52	0.4612	0.4443	0.708	0.5693	CNTN6-CNTN4	intergenic	63.1	0.08	0.02	4.3e-07
MA	3	2029483	log_hdl	rs9857735	A	G	0.42	0.5186	0.4833	0.204	0.3512	CNTN6-CNTN4	intergenic	67.2	-0.1	0.02	2.7e-07
MA	4	42680487	sysavg	rs34079764	G	A	0.04	0.0127	0.059	0.0006	0.0673	ATP8A1-7SK	intergenic	79.8	-0.7	0.14	9.5e-07
MA	4	137747272	log_tg	rs184753612	A	G	0.02	0.0043	0.0168	0	0.017	NONE-BC031238	intergenic	69.4	0.69	0.14	9.9e-07
MA	4	141651857	log_waist	rs74543778	T	G	0.04	0.0037	0.0684	0.1538	0.0111	TBC1D9	intronic	48.1	0.11	0.02	7.7e-07
MA	4	157884105	log_hdl	rs6845322	G	A	0.4	0.5536	0.4422	0.4501	0.3319	PDGFC	intronic	79.5	-0.1	0.02	3.5e-07
MA	5	31920019	weight	rs2174436	A	G	0.1	0.3591	0.1891	0.407	0.1093	PDZD2	intronic	81.6	-0.4	0.09	9.2e-07
MA	7	109720577	log_insavg	rs79379259	A	G	0.03	0.0039	0.0225	0.0019	0.0157	EIF3IP1-IMMP2L	intergenic	79.1	-0.7	0.14	6.1e-07
MA	12	98290791	diasavg	rs4762443	T	C	0.05	0.0888	0.0802	0.1329	0.0177	LOC643711-MIR4303	intergenic	79	0.67	0.14	9.1e-07
MA	14	99384850	log_waist	rs11850942	G	A	0.01	0.1562	0.0061	0	0.0005	Mir_320-BCL11B	intergenic	57.2	0.2	0.04	7.4e-07
MA	15	29966918	log_tg	rs115281055	A	G	0.02	0.0822	0.0226	0	0.0519	BC043570	upstream	69.5	-0.6	0.12	5.1e-07
MA	15	29969127	log_tg	rs76019547	A	G	0.07	0.1746	0.0672	0	0.1102	BC043570	intronic	52.1	-0.4	0.07	3e-07
MA	17	52984477	sysavg	rs12936080	T	A	0.01	0.0307	0.0139	0.1282	0.0198	TOM1L1	intronic	72.5	-1.1	0.21	3.8e-07
MA	17	52987322	sysavg	rs71385371	C	T	0.01	0.0071	0.0118	0.1282	0.0194	TOM1L1	intronic	71.7	-1.1	0.21	3.8e-07
MA	17	53083040	sysavg	rs79657575	G	A	0.01	0.002	0.0035	0.0801	0.0095	STXBP4	intronic	52.5	-1.1	0.22	4.6e-07
MA	20	8638233	glucavg	rs6140671	G	A	0.07	0.206	0.0873	0.1244	0.0644	PLCB1	intronic	82.9	-0.5	0.09	3.8e-07
a AA, African Americans; EA, European Americans; JA, Japanese Americans; MA, Mexican Americans
bRank-based inverse normal transformation applied to weight, SBP (systolic blood pressure), DBP (diastolic blood pressure), and glucose traits.
cFrequency of A1 allele in GENNID as estimated by GCTA software (https://cnsgenomics.com/software/gcta).
dFrequency of A1 allele in gnomAD: NFE (Non-Finnish Europeans) for EA, EAS (East Asians) for JA, AMR (Latinos) for MA, and AFR (African/African Americans) for AA
eStatistic summarizing heterogeneity across ethnic groups; the percentage of variation of b estimates across ethnic groups due to heterogeneity; values of 0 indicate no heterogeneity of effect sizes across ethnic groups; values over 80% and up to 100% indicate high levels of heterogeneity; missing values indicate the QTN was only analyzed in one ethnic group (either due to the QTN being monomorph…
f rs1260326 nonsynonymous SNV (bolded) was suggestive (5x10-8>P>10-6) but was found to be significant in GENNID Meta-Analysis(DOI: 10.1002/gepi.22267)
g rs186742063 (bolded) has evidence of pleiotropy with significantly (P<5x10-8) associated with diastolic blood pressure and has suggestive evidence (5x10-8>P>10-6) of being associated with systolic blood pressure result
